# Supplementary material for: Wellington: a novel method for the accurate identification of digital genomic footprints from DNase-seq data
Source: Nucleic Acids Res. 2013 Sep 25;41(21):e201. doi: 10.1093/nar/gkt850 (PMC3834841; doi:10.1093/nar/gkt850)
Supplement: Supplementary Data [file supp_gkt850_suppl_data.zip]

Archive with 3 entries (3 files):
- nar-01319-met-f-2013-File009.zip
- nar-01319-met-f-2013-File010.zip
- nar-01319-met-f-2013-File008.pdf
